# Supplementary material for: Pathogenic Variant Filtering for Mitochondrial Genome Haplotype Reporting
Source: Genes (Basel). 2020 Sep 28;11(10):1140. doi: 10.3390/genes11101140 (PMC7599696; doi:10.3390/genes11101140)
Supplement: Supplementary file 1 [file genes-11-01140-s001.xlsx]

## Sheet: Table S1. Mitomap summary table
Table S1. Confirmed pathogenic variants in the mitochondrial genome, as defined by MitoMap (as of June 2020). GB=GenBank; References indicates the count of references describing the variant as of June 2020; Nomenclature Notes identifies differences between MitoMap, which places indels 5', and EMPOP, which places indels 3'.
Position	Locus	Disease	Allele	Amino Acid Change / Affected RNA Molecule	Homoplasmy	Heteroplasmy	GB Frequency	GB Sequences	References	Nomenclature Notes
583	MT-TF	MELAS / MM & EXIT	G583A	tRNA Phe	-	+	0	0	3
616	MT-TF	Maternally inherited epilepsy / kidney disease	T616C	tRNA Phe	+	+	0	1	2
1494	MT-RNR1	DEAF	C1494T	12S rRNA	+	-	0	4	29
1555	MT-RNR1	DEAF; autism spectrum intellectual disability; possibly antiatherosclerotic	A1555G	12S rRNA	+	-	0.001	74	138
1606	MT-TV	AMDF	G1606A	tRNA Val	-	+	0	0	4
1630	MT-TV	MNGIE-like disease / MELAS	A1630G	tRNA Val	-	+	0	0	3
1644	MT-TV	LS / HCM / MELAS	G1644A	tRNA Val	-	+	0	0	4
3243	MT-TL1	MELAS / LS / DMDF / MIDD / SNHL / CPEO / MM / FSGS / ASD / Cardiac+multi-organ dysfunction	A3243G	tRNA Leu (UUR)	-	+	0	9	391
3243	MT-TL1	MM / MELAS / SNHL / CPEO	A3243T	tRNA Leu (UUR)	-	+	0	0	6
3256	MT-TL1	MELAS; possible atherosclerosis risk	C3256T	tRNA Leu (UUR)	-	+	0	0	18
3258	MT-TL1	MELAS / Myopathy	T3258C	tRNA Leu (UUR)	-	+	0	1	5
3260	MT-TL1	MMC / MELAS	A3260G	tRNA Leu (UUR)	-	+	0	0	10
3271	MT-TL1	PEM / retinal dystrophy in MELAS	T3271del	tRNA Leu (UUR)	-	+	0	0	3	3273del in EMPOP
3271	MT-TL1	MELAS / DM	T3271C	tRNA Leu (UUR)	-	+	0	0	25
3280	MT-TL1	Myopathy	A3280G	tRNA Leu (UUR)	-	+	0	0	6
3291	MT-TL1	MELAS / Myopathy / Deafness+Cognitive Impairment	T3291C	tRNA Leu (UUR)	-	+	0	0	14
3302	MT-TL1	MM	A3302G	tRNA Leu (UUR)	-	+	0	0	10
3303	MT-TL1	MMC	C3303T	tRNA Leu (UUR)	+	+	0	0	12
3376	MT-ND1	LHON MELAS overlap	G3376A	E-K	+	+	0	0	3
3460	MT-ND1	LHON	G3460A	A-T	+	+	0	23	159
3635	MT-ND1	LHON	G3635A	S-N	+	-	0	9	10
3697	MT-ND1	MELAS / LS / LDYT / BSN	G3697A	G-S	+	+	0	0	13
3700	MT-ND1	LHON	G3700A	A-T	+	-	0	3	5
3733	MT-ND1	LHON	G3733A	E-K	+	+	0	2	7
3890	MT-ND1	Progressive Encephalomyopathy / LS / Optic Atrophy	G3890A	R-Q	-	+	0	1	7
3902	MT-ND1	EXIT+myalgia / severe LA+cardiac / 3-MGA aciduria	3902_3908inv (ACCTTGC-GCAAGGT)	DLA-GKV	-	+	0	0	3
4171	MT-ND1	LHON / Leigh-like phenotype	C4171A	L-M	+	+	0	2	10
4298	MT-TI	CPEO / MS	G4298A	tRNA Ile	-	+	0	0	9
4300	MT-TI	MICM	A4300G	tRNA Ile	+	+	0	0	9
4308	MT-TI	CPEO	G4308A	tRNA Ile	-	+	0	0	2
4332	MT-TQ	Encephalopathy / MELAS	G4332A	tRNA Gln	-	+	0	0	4
4450	MT-TM	Myopathy / MELAS / Leigh Syndrome	G4450A	tRNA Met	-	+	0	0	4
5521	MT-TW	Mitochondrial myopathy	G5521A	tRNA Trp	-	+	0	0	5
5537	MT-TW	Leigh Syndrome	A5537insT	tRNA Trp	-	+	0	0	5
5650	MT-TA	Myopathy	G5650A	tRNA Ala	-	+	0	1	7
5690	MT-TN	CPEO+ptosis+proximal myopathy	A5690G	tRNA Asn	-	+	0	0	2
5703	MT-TN	CPEO / MM	G5703A	tRNA Asn	-	+	0	0	7
5728	MT-TN	Multiorgan failure / myopathy	T5728C	tRNA Asn	-	+	0	1	3
7445	MT-TS1 precursor	SNHL	A7445G	tRNA Ser (UCN) precursor	+	+	0	1	32
7445	MT-CO1	SNHL	A7445G	Ter-Ter	+	+	0	1	32
7471	MT-TS1	PEM / AMDF / Motor neuron disease-like	C7471CC	tRNA Ser (UCN)	+	+	0	7	28
7497	MT-TS1	MM / EXIT	G7497A	tRNA Ser (UCN)	+	+	0	1	7
7510	MT-TS1	SNHL	T7510C	tRNA Ser (UCN)	-	+	0	1	13
7511	MT-TS1	SNHL/Deafness	T7511C	tRNA Ser (UCN)	+	+	0	2	20
8306	MT-TK	Severe adult-onset multisymptom myopathy / Myoclonic epilepsy	T8306C	tRNA Lys	-	+	0	0	3
8313	MT-TK	MNGIE / Progressive mito cytopathy	G8313A	tRNA Lys	-	+	0	1	6
8340	MT-TK	Myopathy / Exercise Intolerance / Eye disease+SNHL	G8340A	tRNA Lys	-	+	0	0	7
8344	MT-TK	MERRF; Other - LD / Depressive mood disorder / leukoencephalopathy / HiCM	A8344G	tRNA Lys	-	+	0	4	124
8356	MT-TK	MERRF	T8356C	tRNA Lys	-	+	0	0	10
8363	MT-TK	MICM+DEAF / MERRF / Autism / LS / Ataxia+Lipomas	G8363A	tRNA Lys	-	+	0	0	20
8528	MT-ATP8/6	Infantile cardiomyopathy	T8528C	ATP8:W-R ATP6:M-T	+	+	0	0	3
8851	MT-ATP6	BSN / Leigh syndrome	T8851C	W-R	+	+	0	3	6
8969	MT-ATP6	Mitochondrial myopathy, lactic acidosis and sideroblastic anemia (MLASA) / IgG nephropathy	G8969A	S-N	-	+	0	0	4
8993	MT-ATP6	NARP / Leigh Disease / MILS / other	T8993C	L-P	-	+	0	2	36
8993	MT-ATP6	NARP / Leigh Disease / MILS / other	T8993G	L-R	+	+	0	6	114
9035	MT-ATP6	Ataxia syndromes	T9035C	L-P	+	+	0	0	2
9155	MT-ATP6	MIDD, renal insufficiency	A9155G	Q-R	-	+	0	0	3
9176	MT-ATP6	FBSN / Leigh Disease	T9176C	L-P	+	+	0	3	21
9176	MT-ATP6	Leigh Disease / Spastic Paraplegia	T9176G	L-R	+	+	0	1	9
9185	MT-ATP6	Leigh Disease / Ataxia syndromes / NARP-like disease	T9185C	L-P	+	+	0	3	16
9205	MT-ATP6	Encephalopathy / Seizures / Lacticacidemia	9205_9206delTA	Ter-M	+	-	0	0	7
10010	MT-TG	PEM	T10010C	tRNA Gly	-	+	0	0	9
10158	MT-ND3	Leigh Disease / MELAS	T10158C	S-P	+	+	0	0	27
10191	MT-ND3	Leigh Disease / Leigh-like Disease / ESOC	T10191C	S-P	-	+	0	0	25
10197	MT-ND3	Leigh Disease / Dystonia / Stroke / LDYT	G10197A	A-T	+	+	0	4	20
10663	MT-ND4L	LHON	T10663C	V-A	+	-	0	1	13
11777	MT-ND4	Leigh Disease	C11777A	R-S	-	+	0	0	12
11778	MT-ND4	LHON / Progressive Dystonia	G11778A	R-H	+	+	0.002	120	300
12147	MT-TH	MERRF-MELAS / Encephalopathy	G12147A	tRNA His	-	+	0	0	5
12258	MT-TS2	DMDF / RP+SNHL	C12258A	tRNA Ser (AGY)	-	+	0	1	7
12276	MT-TL2	CPEO	G12276A	tRNA Leu (CUN)	-	+	0	1	3
12294	MT-TL2	CPEO / EXIT+Ophthalmoplegia	G12294A	tRNA Leu (CUN)	-	+	0	0	2
12315	MT-TL2	CPEO / KSS / possible carotid atherosclerosis risk, trend toward myocardial infarction risk	G12315A	tRNA Leu (CUN)	-	+	0	0	13
12316	MT-TL2	CPEO	G12316A	tRNA Leu (CUN)	-	+	0	0	2
12706	MT-ND5	Leigh Disease	T12706C	F-L	-	+	0	0	10
13042	MT-ND5	Optic neuropathy/ retinopathy/ LD	G13042A	A-T	-	+	0	1	7
13051	MT-ND5	LHON	G13051A	G-S	+	-	0	0	2
13094	MT-ND5	Ataxia+PEO / MELAS, LD, LHON, myoclonus, fatigue	T13094C	V-A	+	+	0	1	7
13513	MT-ND5	Leigh Disease / MELAS / LHON-MELAS Overlap Syndrome / negative association w Carotid Atherosclerosis	G13513A	D-N	-	+	0	1	41
13514	MT-ND5	Leigh Disease / MELAS / Ca2+ downregulation	A13514G	D-G	-	+	0	0	15
14459	MT-ND6	LDYT / Leigh Disease / dystonia / carotid atherosclerosis risk	G14459A	A-V	+	+	0	3	37
14482	MT-ND6	LHON	C14482A	M-I	+	+	0	2	13
14482	MT-ND6	LHON	C14482G	M-I	+	+	0	0	6
14484	MT-ND6	LHON	T14484C	M-V	+	+	0.001	57	169
14487	MT-ND6	Dystonia / Leigh Disease / ataxia / ptosis / epilepsy	T14487C	M-V	-	+	0	0	25
14495	MT-ND6	LHON	A14495G	L-S	-	+	0	2	8
14568	MT-ND6	LHON	C14568T	G-S	+	-	0	6	10
14674	MT-TE	Reversible COX deficiency myopathy	T14674C	tRNA Glu	+	-	0	7	6
14709	MT-TE	MM+DMDF / Encephalomyopathy / Dementia+diabetes+ophthalmoplegia	T14709C	tRNA Glu	+	+	0	1	22
14710	MT-TE	Encephalomyopathy + Retinopathy	G14710A	tRNA Glu	-	+	0	0	5
14849	MT-CYB	EXIT / Septo-Optic Dysplasia	T14849C	S-P	-	+	0	0	3
14864	MT-CYB	MELAS	T14864C	C-R	-	+	0	2	1
15579	MT-CYB	Multisystem Disorder, EXIT	A15579G	Y-C	-	+	0	0	4

## Sheet: Table S2. Population datasets
Table S2. EMPOP forensic-quality population datasets for the statistical evaluation of the forensic mitogenome pathogenic variant filter
Accession Nr.	N	Population	Publication
Westeurasian	623
EMP00555	101	North-west Iberians	10.1371/journal.pone.0074636
EMP00659	83	US Caucasians	https://doi.org/10.1016/j.fsigen.2014.06.001
EMP00689	261	US Caucasians	https://doi.org/10.1016/j.fsigen.2014.09.021
EMP00756	178	Basques (Spain)	https://doi.org/10.1016/j.fsigen.2020.102260
African	613
EMP00658	86	US African American	https://doi.org/10.1016/j.fsigen.2014.06.001
EMP00688	170	US African American	https://doi.org/10.1016/j.fsigen.2014.09.021
EMP00753	112	US African American	AFDIL Colorado, in preparation
EMP00818	245	US African American	AFDIL NIST, in preparation
East Asian	630
EMP00684	194	Chinese Han	https://doi.org/10.1016/j.fsigen.2017.11.001
EMP00731	107	Chinese Han	https://doi.org/10.1016/j.fsigen.2016.01.004
EMP00733	83	Laos	https://doi.org/10.1007/s00439-016-1742-y
EMP00744	119	Tibet	https://doi.org/10.1016/j.fsigen.2019.102197
EMP00812	127	Hainan Hlai	https://doi.org/10.1016/j.fsigen.2020.102303
Hispanic / Native American	622
EMP00660	113	US Hispanics	https://doi.org/10.1016/j.fsigen.2014.06.001
EMP00690	156	US Hispanics	https://doi.org/10.1016/j.fsigen.2014.09.021
EMP00728	123	Paraguay	https://doi.org/10.1016/j.fsigen.2018.12.007
EMP00750	121	Brazil	https://doi.org/10.1016/j.fsigen.2019.07.004
EMP00755	109	US Hispanics	AFDIL Colorado, in preparation

## Sheet: Table S3. 26013 PVs
Table S3. Pathogenic variants identified in the literature-quality EMPOP database of 26,013 samples.
Variant(s)	Sample Count	Associated Haplogroups
G11778A	128	H1c1(4) G2a1(3) J1c4(3) B5a1c1a1(2) H24a(2) J1c5(2) J1d2(2) M2b1(2) M30(2) M5a'd(2) R5a2(2) T2(2) U5a1a1c(2) X2p1(2) B4a1a1a(1) C7a2(1) D4g2(1) F1a1(1) F1b1c(1) F2a(1) G1c2(1) G2a+152(1) H(1) H10e(1) H11a2a(1) H13a1a1a(1) H13b1a(1) H17a1(1) H18(1) H1e1a(1) H1e3(1) H1f1(1) H2a2a1(1) H2a2a1f(1) H3a1(1) H3h5(1) H3h7(1) H7d(1) I1e(1) I5b1(1) J1c1(1) J1c1g1(1) J1c2c1a(1) M10a1b(1) M13a1(1) M2a(1) M2a1…
T14484C	55	J1c1d(8) H1a3a(2) J1b1a1(2) K1a1c(2) B4d1(1) C4a1b(1) D1(1) D5a2a1(1) D5a2b(1) D5c2(1) F1c1a2(1) F1g(1) G1a1(1) G2a1(1) G2a1g(1) G2b2b(1) H13a1a(1) H2a1f(1) H3c2b1(1) H4a1a4b(1) J1b1a1+146(1) J1c2j(1) J2b1(1) J2b1a3(1) L1b1a1(1) L2a1a(1) L3f1b+16292+150(1) M10a1a1a(1) M3a1(1) M6(1) M81(1) M8a3(1) N9a2c(1) Q3b(1) R30a1b1(1) U2d2(1) U4a2a(1) U5a1a1(1) U5a2d1a(1) U5b1b1(1) U6d3a(1) U8b1a1(1) V10b1(1…
A1555G	34	D5a2b(2) H1bb(2) H24a(2) H3(2) B5b1c(1) D4b2(1) D4b2b1a(1) D5a2a1(1) F4a2(1) H1a1a1(1) H1a1b(1) H1bg(1) H1br(1) H1j1a(1) H2a2a1(1) H2a2b1a(1) H2b(1) H3c2a(1) H7b2(1) J1c1b1a(1) J1c2(1) L2a1a2(1) M12b1a2a(1) R(1) U4a1a1(1) U4a2(1) U5b1c1a1(1) U6b1a1(1) U8a1a1(1) X2b1(1)
G3460A	25	H12(3) H(2) A5b1(1) B4d1(1) C5d1(1) D4b2(1) D4b2b2b(1) D4p(1) D5a2a2(1) F2h(1) H+195(1) H1a1(1) H3h7(1) H5a1g1(1) J1c2e2(1) J1c5f(1) J1c8a1(1) J2b1a2a(1) K1d(1) M12a1a1(1) T1a1(1) U4a3(1)
C14568T	6	J1c2e(2) H1c1(1) J1c2r(1) K1a27(1) U4a1b2(1)
T14674C	4	M27b1(3) H5a3a1(1)
G3635A	4	D4g2b(1) J2b1c1(1) M7b1a1e1(1) R11a(1)
C7471.1C	4	H13a1a2a(1) I1a1a(1) I1b(1) N9b2a(1)
G10197A	3	C1c5(1) L3h1a2a1(1) V6(1)
G14459A	3	J1c3m(2) D1(1)
C1494T	3	D4j+16311(2) A6a(1)
T8993G	3	H13a2c1(1) U1a1d(1) U5b2b1a(1)
T9176C	3	J1c8a(1) J2a2a2(1) U5b1(1)
T9185C	3	H1+16189(1) H1ba(1) W(1)
A1555G G11778A	3	G2b1a(1) M5(1) U2e1b(1)
G11778R	2	A2am(1) L1b1a3(1)
C14482A	2	I5a3(1) J1c+16261+189(1)
G3460R	2	T2a1a(1) T2b(1)
G3700A	2	H107(1) H26a(1)
G3733A	2	H10b(1) X2b11(1)
C4171M	2	J2b1(2)
T8851C	2	H1c4b1(1) M54(1)
T10663C	1	L2a1o(1)
G12276R	1	L2c2(1)
G13051A	1	H1+16189(1)
G13513R	1	H70(1)
G14459R	1	L1b2(1)
T14484Y	1	K1a+195(1)
T14709Y	1	A2(1)
C4171A	1	N9a1a(1)
A4300G	1	B4c1b2c1(1)
G5703R	1	R0a1a3(1)
T616C	1	H10a1(1)
A7445G	1	U4b1a3a(1)
T9176G	1	R(1)
T9185Y	1	A2g(1)

## Sheet: Table S4. 2488 PVs
Table S4. Pathogenic variants observed in high-quality population datasets submitted to EMPOP, representing 2,488 samples.
Variant(s)	Sample Count	Associated Haplogroups
A1555G	5	A11a(3)* D5a2a1+@16172(1) J1c2(1)
G11778R	2	L1b1a3(1) L1c2b1a1(1)
G3733R	1	A2(1)
T14484C	1	U5a2d1a(1)
*all same haplotype

## Sheet: Table S5. Pattern stats
Table S5. The change in the number of unique haplotypes, observed random match probability (RMP), and haplotype diversity estimates ignoring point heteroplasmies (i.e., pattern search mode) for forensic-quality mitochondrial genome datasets after filtering confirmed pathogenic variants.
		Original Dataset			Filtered Dataset
Population	Samples	Unique haplotypes	RMP	Haplotype diversity	Pathogenic variants filtered	Change in unique haplotypes	Change in RMP	Change in haplotype diversity
Westeurasian	623	558 (39 shared)	0.0022441	0.99936	1	0	0	0
African	613	578 (33 shared)	0.00182825	0.999803	3	0	0	0
East Asian	630	551 (49 shared)	0.0022575	0.999329	4	0	0	0
Hispanic / Native American	622	540 (63 shared)	0.00226424	0.999342	1	0	0	0
